# Supplementary material for: BMI Alterations and Prevalence of Overweight and Obesity Related to Service Duration at the German Armed Forces
Source: Healthcare (Basel). 2023 Jan 11;11(2):225. doi: 10.3390/healthcare11020225 (PMC9859257; doi:10.3390/healthcare11020225)
Supplement: Supplementary file 1 [file healthcare-11-00225-s001.zip]

Archive with 1 entries (1 files):
- healthcare-2139673-supplementary.pdf
